# Supplementary material for: Trimester-Specific Reference Ranges for Saturated, Monounsaturated and Polyunsaturated Fatty Acids in Serum of Pregnant Women: A Cohort Study from the ECLIPSES Group
Source: Nutrients. 2021 Nov 12;13(11):4037. doi: 10.3390/nu13114037 (PMC8620362; doi:10.3390/nu13114037)
Supplement: Supplementary file 1 [file nutrients-13-04037-s001.zip]

Archive with 1 entries (1 files):
- nutrients-1443650-supplementary.pdf
